# Supplementary material for: Modelling stem cell ageing: a multi-compartment continuum approach
Source: R Soc Open Sci. 2020 Mar 18;7(3):191848. doi: 10.1098/rsos.191848 (PMC7137970; doi:10.1098/rsos.191848)
Supplement: Code [file rsos191848supp1.zip]

Archive with 35 entries (34 files):
- ubcfunction3.m
- __MACOSX/
- __MACOSX/._ubcfunction3.m
- ubcfunction.m
- __MACOSX/._ubcfunction.m
- flux.m
- __MACOSX/._flux.m
- controlfvelocityTSD.m
- __MACOSX/._controlfvelocityTSD.m
- controlfTSD.m
- __MACOSX/._controlfTSD.m
- vbcfunction.m
- __MACOSX/._vbcfunction.m
- RHS.m
- __MACOSX/._RHS.m
- main.m
- __MACOSX/._main.m
- controlfTS.m
- __MACOSX/._controlfTS.m
- ubcfunction012.m
- __MACOSX/._ubcfunction012.m
- controldamageS.m
- __MACOSX/._controldamageS.m
- controlfvelocityTS.m
- __MACOSX/._controlfvelocityTS.m
- vbcfunction3.m
- __MACOSX/._vbcfunction3.m
- controlfvelocity.m
- __MACOSX/._controlfvelocity.m
- vbcfunction012.m
- __MACOSX/._vbcfunction012.m
- evolution.m
- __MACOSX/._evolution.m
- controlf.m
- __MACOSX/._controlf.m
