# Supplementary material for: Modelling stem cell ageing: a multi-compartment continuum approach
Source: R Soc Open Sci. 2020 Mar 18;7(3):191848. doi: 10.1098/rsos.191848 (PMC7137970; doi:10.1098/rsos.191848)
Supplement: Code [file rsos191848supp1.zip › ubcfunction.m]

% boundary conditions for u (stem cell)
function [u, uext] = ubcfunction(u,v)
global nx ny dx dy p1 p3 up alpha gamma

%% real boundary conditions

% birth condition at p = 0

u(1,:) = 0;

m = 1/alpha;
n = 1/gamma;

%% stem cell-- two stem cells
for l = 1:1:m
    for   j = l:m:ny+1
        M = floor(j/m)+1;
        dd = j/m-M+1;
        %        k = ceil(j/m)+1;
        %u(1,k) = u(1,k)+ p1(j)*u(end,j)*up(end,j)/up(1,k);
        u(1,M) = u(1,M)+ p1*u(end,j)*(1-dd);
        u(1,M+1) = u(1,M+1) + p1*u(end,j)*dd;
    end
    for   j = l:m:ny+1
        %         k = ceil((m-1)*j/m)+1;
        %         u(1,k) = u(1,k)+p1*u(end,j);
        M = floor((m-1)*j/m)+1;
        dd = (m-1)*j/m-M+1;
        %        k = ceil(j/m)+1;
        %u(1,k) = u(1,k)+ p1(j)*u(end,j)*up(end,j)/up(1,k);
        u(1,M) = u(1,M)+ p1*u(end,j)*(1-dd);
        u(1,M+1) = u(1,M+1) + p1*u(end,j)*dd;
    end
    
end
%% stem cell-- one stem + one TD
for l = 1:1:n
    for   j = l:n:ny+1
        M = floor(j/n)+1;
        dd = j/n-M+1;
        u(1,M) = u(1,M)+ p3*u(end,j)*(1-dd);
        u(1,M+1) = u(1,M+1) + p3*u(end,j)*dd;
        %         k = ceil(j/n)+1;
        %         % u(1,k) = u(1,k)+p3(j)*u(end,j)*up(end,j)/up(1,k);
        %         u(1,k) = u(1,k)+p3*u(end,j);
    end
end

% conservative condition on d=0

u(:,1) = 0;

% the extension does not matter
m = length(u(1,:));

uext = [zeros(1,m); zeros(1,m); u;zeros(1,m); zeros(1,m)];
uext = [uext(:,1) uext(:,1) uext uext(:,1) uext(:,1)];

end
