# Supplementary material for: Modelling stem cell ageing: a multi-compartment continuum approach
Source: R Soc Open Sci. 2020 Mar 18;7(3):191848. doi: 10.1098/rsos.191848 (PMC7137970; doi:10.1098/rsos.191848)
Supplement: Code [file rsos191848supp1.zip › flux.m]

% calculate speed function
% now, the speed functions are constant

% calculate flux function
function [fxu, fyu] = flux(uext,up,ud)
% the dim of fxu and fyu are the same as uext

fxu = up.*uext;
fyu = ud.*uext;
end
