# Supplementary material for: Modelling stem cell ageing: a multi-compartment continuum approach
Source: R Soc Open Sci. 2020 Mar 18;7(3):191848. doi: 10.1098/rsos.191848 (PMC7137970; doi:10.1098/rsos.191848)
Supplement: Code [file rsos191848supp1.zip › controlfvelocityTSD.m]

function [ve veext] = controlfvelocity(Pt, Ps)
global k3t k3s  up0 X Y ms mt
% control cell proliferation 
ve= up0/(1+(k3t*Pt).^mt+(k3s*Ps).^ms).*(1.1-0.7./(1+exp(-20*(Y-0.75))));

veext = [ve(end-2,:); ve(end-1,:);ve; ve(2,:); ve(3,:)];
veext = [veext(:,1) veext(:,1) veext veext(:,1) veext(:,1)];
end
