# Supplementary material for: Modelling stem cell ageing: a multi-compartment continuum approach
Source: R Soc Open Sci. 2020 Mar 18;7(3):191848. doi: 10.1098/rsos.191848 (PMC7137970; doi:10.1098/rsos.191848)
Supplement: Code [file rsos191848supp1.zip › controlfTSD.m]

function [d1, d2, d3] = controlf(Pt,Ps)
global X Y d01 d02 d03 k1t k2t k1s k2s mt ms

% control cell fate
d1 = d01/(1+(k1t*Pt).^mt+(k1s*Ps).^ms).*(1.1-0.7./(1+exp(-20*(Y-0.75))));
d2 = d02/(1+(k2t*Pt).^mt+(k2s*Ps).^ms);
d3= 1-d1-d2;

end
