# Supplementary material for: Modelling stem cell ageing: a multi-compartment continuum approach
Source: R Soc Open Sci. 2020 Mar 18;7(3):191848. doi: 10.1098/rsos.191848 (PMC7137970; doi:10.1098/rsos.191848)
Supplement: Code [file rsos191848supp1.zip › vbcfunction.m]

% boundary conditions for v (TD cell)
function [v, vext] = vbcfunction(u,v)
global nx ny dx dy p1 p2 p3 up vp beta gamma

%% real boundary conditions
% birth condition at p=0

v(1,:) = 0;

m = 1/beta;
n = 1/gamma;

%% one stem cell-- two TD cells
for l = 1:1:m
    for   j = l:m:ny+1
        %         k = ceil(j/m)+1;
        %         % v(1,k) = v(1,k)+p2(j)*u(end,j)*up(end,j)/vp;
        %         v(1,k) = v(1,k)+p2*u(end,j)*up/vp;
        M = floor(j/m)+1;
        dd = j/m-M+1;
        %        k = ceil(j/m)+1;
        %u(1,k) = u(1,k)+ p1(j)*u(end,j)*up(end,j)/up(1,k);
        v(1,M) = v(1,M)+ p2*u(end,j)*(1-dd)*up/vp;
        v(1,M+1) = v(1,M+1) + p2*u(end,j)*dd*up/vp;
        
    end
    for   j = l:m:ny+1
        %         k = ceil((m-1)*j/m)+1;
        %         %v(1,k) = v(1,k)+p2(j)*u(end,j)*up(end,j)/vp;
        %         v(1,k) = v(1,k)+p2*u(end,j)*up/vp;
        M = floor((m-1)*j/m)+1;
        dd = (m-1)*j/m-M+1;
        v(1,M) = v(1,M)+ p2*u(end,j)*(1-dd)*up/vp;
        v(1,M+1) = v(1,M+1) + p2*u(end,j)*dd*up/vp;
    end
    
end
%% one stem cell-- one stem + one TD
for l = 1:1:n
    for   j = l:n:ny+1
        %         k = ceil((n-1)*j/n)+1;
        %         %v(1,k) = v(1,k)+p3(j)*u(end,j)*up(end,j)/vp;
        %         v(1,k) = v(1,k)+p3*u(end,j)*up/vp;
        M = floor((n-1)*j/n)+1;
        dd = (n-1)*j/n-M+1;
        v(1,M) = v(1,M)+ p3*u(end,j)*(1-dd)*up/vp;
        v(1,M+1) = v(1,M+1) + p3*u(end,j)*dd*up/vp;
    end
end

% conservative bc at d=0

v(:,1) = 0;

% the extension does not matter

vext = [v(end-2,:); v(end-1,:); v; v(2,:); v(3,:)];
vext = [vext(:,1) vext(:,1) vext vext(:,1) vext(:,1)];

end
