# Supplementary material for: Modelling stem cell ageing: a multi-compartment continuum approach
Source: R Soc Open Sci. 2020 Mar 18;7(3):191848. doi: 10.1098/rsos.191848 (PMC7137970; doi:10.1098/rsos.191848)
Supplement: Code [file rsos191848supp1.zip › RHS.m]

%% calculate RHS using different numerical scheme:
%% upwind, weno3constant and weno3nonconstant

function fout = RHS(fxu,fyu,nrflux)
global dx dy

if  strcmp(nrflux,'upwind')
    
    fx_h = fxu(2:end-2,3:end-2);
    fy_h = fyu(3:end-2,2:end-2);
    
elseif strcmp(nrflux,'weno3constant')
    
    fx_h = -0.5*fxu(1:end-3,3:end-2)+1.5*fxu(2:end-2,3:end-2);
    fy_h = -0.5*fyu(3:end-2,1:end-3)+1.5*fyu(3:end-2,2:end-2);
    
    % modify the flux on the boundary to upwind flux
    fx_h(2,:) = fxu(3,3:end-2);
    fx_h(end,:) = fxu(end-2,3:end-2);
    fy_h(:,2) = fyu(3:end-2,3);
    fy_h(:,end) = fyu(3:end-2,end-2);
    
elseif strcmp(nrflux,'weno3nonconstant')
    
    gamma1 = 1/3; gamma2 = 2/3;
    epp = 10^(-6);
    
    fx_1 = -0.5*fxu(1:end-3,3:end-2)+1.5*fxu(2:end-2,3:end-2);
    fx_2 = 0.5*fxu(2:end-2,3:end-2)+0.5*fxu(3:end-1,3:end-2);
    
    beta1 = (fxu(2:end-2,3:end-2)-fxu(1:end-3,3:end-2)).^2;
    beta2 = (fxu(3:end-1,3:end-2)-fxu(2:end-2,3:end-2)).^2;
    
    alpha1 = gamma1./(epp+beta1).^2;
    alpha2 = gamma2./(epp+beta2).^2;
    
    omega1 = alpha1./(alpha1+alpha2);
    omega2 = alpha2./(alpha1+alpha2);
    
    fx_h = omega1.*fx_1+omega2.*fx_2;
    
    clear alpha1 alpha2 beta1 beta2
    
    fy_1 = -0.5*fyu(3:end-2,1:end-3)+1.5*fyu(3:end-2,2:end-2);
    fy_2 = 0.5*fyu(3:end-2,2:end-2)+0.5*fyu(3:end-2,3:end-1);
    
    beta1 = (fyu(3:end-2,2:end-2)-fyu(3:end-2,1:end-3)).^2;
    beta2 = (fyu(3:end-2,3:end-1)-fyu(3:end-2,2:end-2)).^2;
    
    alpha1 = gamma1./(epp+beta1).^2;
    alpha2 = gamma2./(epp+beta2).^2;
    
    omega1 = alpha1./(alpha1+alpha2);
    omega2 = alpha2./(alpha1+alpha2);
    
    fy_h = omega1.*fy_1+omega2.*fy_2;
    
    % modify the flux on the boundary to upwind flux
    
    fx_h(2,:) = fxu(3,3:end-2);
    fx_h(end,:) = fxu(end-2,3:end-2);
    fy_h(:,2) = fyu(3:end-2,3);
    fy_h(:,end) = fyu(3:end-2,end-2);
    
end

fout = -(fx_h(2:end,:)-fx_h(1:end-1,:))/dx-(fy_h(:,2:end)-fy_h(:,1:end-1))/dy;

end
