# Supplementary material for: Modelling stem cell ageing: a multi-compartment continuum approach
Source: R Soc Open Sci. 2020 Mar 18;7(3):191848. doi: 10.1098/rsos.191848 (PMC7137970; doi:10.1098/rsos.191848)
Supplement: Code [file rsos191848supp1.zip › main.m]

%% solve system
% Ut + UpUx + UdUy = 0 & Vt + VpVx + VdVy = 0
% x--p (cell cycle indicator) y--d (damage Pr)
% U--stem cell  V--TD cell
% BC:(1) noflux at y=0 (2) influx at x=0 depends on outflux at x=x_max
% call evolution.m (time intergrator)
% 

clear
clc

format short e

%% parameters 
global x y X Y dx dy nx ny                           % numerical para
global up0 ud0 up vp ud vd p1 p2 p3 alpha beta gamma % cell cycle and damage accumulation para
global k1t k1s k2t k2s k3t k3s d01 d02 d03 mt ms     % feedback para

%% numerical setup
xmin = 0; xmax = 1;
ymin = 0; ymax = 1;

nx = 100;
ny = 100;

dx = (xmax-xmin)/nx;
dy = (ymax-ymin)/ny;

x = xmin:dx:xmax;
y = ymin:dy:ymax;

[X, Y] = meshgrid(x,y);
X = X';
Y = Y';

Tfinal = 10;

dt = 0.5*min(dx,dy);

Nt = floor(Tfinal/dt);

display(['dx', '   dy', '   dt']);
display([dx, dy, dt]);

display(['nx', '   ny', '   Nt']);
display([nx, ny, Nt]);

%% biological:
up0 = 0.2;  ud0 = 0.06;   % Stem cell
vp = 0.002; vd = 0.02;    % TD cell

% targeted TD population magnitude
k1t = 10^(-8);
k2t = 0.5*10^(-8);
k3t = 0.5*10^(-8);

mt = 2;

% population estimation

k1s = 10^(-7);
k2s = 0.25*10^(-7);
k3s = 0.5*10^(-7);

ms = 2;

% segregation type
beta =  0.5;
Alpha = [0.1 0.3 0.5];
Gamma = [0.3 0.5 0.7];

% division types
d01 = 0.6;
d02 = 0.3;
d03 = 1-d01-d02;

%% choice of numerical flux: upwind, weno3constant,weno3nonconstant
nrflux = 'weno3nonconstant';

%% choice of time integrator: forwardeuler, 3rdRK
timeintegrator = '3rdRK';

display(['numerical_flux=', nrflux, ' ode_solver=',timeintegrator]);

showi = 25;   % graphing frequency

%%  control type
% cl=0 no feedback; cl=1 feedback only from TD;
% cl=2 from stem and TD; cl=3 feedback from TD, stem and damage

cl = 3 ; 

plott = 0;

cases = 1;

Fr = [];
Ps = [];
Pt = [];
PP = [];
VP = [];
Rs = [];
Rt = [];

UU = [];
VV = [];

NN = 1;
for i = 1:3
    for j = 1:3
        
        alpha = Alpha(i);
        gamma = Gamma(j);
        
        clear u v
        close all
        
        tic
        
        StemP = [];
        TDP = [];
        T = [];
        
        
        %% initial conditions: delta function or load steady density
        
        u = zeros(nx+1,ny+1);
        v = zeros(nx+1,ny+1);
        
        kx = nx-2;
        ky = ny-2;
        utotal = 1000;
        u(2:2+kx,2:2+ky) = utotal/(dx*dy*(kx+1)*(ky+1));
        time = 0;
        
        %% check initial population
        initialPS = sum(sum(u(2:end,2:end)))*dx*dy;
        initialPTD = sum(sum(v(2:end,2:end)))*dx*dy;
        display(['initialP = ',num2str(initialPS)]);
        
        %% run time evolutin
        evolution
        
        v = v*0.8;
        
        evolution
        
        %% save densitydata.mat time u v
        figure
        plot(T,StemP,'g','LineWidth',2);
        hold on
        plot(T,TDP,'r','LineWidth',2);
        xlabel('Time','Fontsize',16);
        ylabel('Population','FontSize',16);
        title('Total population evolution','FontSize',16);
        legend('Stem Cell', 'TD Cell');
        
        saveas(gcf,num2str(cases) , 'fig')
        saveas(gcf,num2str(cases) , 'jpg')
        
        flux_u = ud*sum(u(1:end-1,end-1))*dx*dy;
        flux_v = vd*sum(v(1:end-1,end-1))*dx*dy;
        
        rs = flux_u/totalP;
        rt = flux_v/totalPTD;
        
        
        % Fr(i) = fr;
        Ps(i,j) = totalP;
        Pt(i,j) = totalPTD;
        Rs(i,j) = rs;
        Rt(i,j) = rt;
        UU(i,j,:,:) = u;
        VV(i,j,:,:) = v;
        %PP(i,1:3) = [p1, p2, p3];
        %VP(i) = up;
        
        
        %save densitydata.mat time u v
        save datasave.mat Ps Pt Rs Rt UU VV
        
        cases = cases+1
        
        %     if strcmp(IC, 'uniform')==1
        %         hold on
        %     end
        
        toc
    end
end
