# Supplementary material for: Modelling stem cell ageing: a multi-compartment continuum approach
Source: R Soc Open Sci. 2020 Mar 18;7(3):191848. doi: 10.1098/rsos.191848 (PMC7137970; doi:10.1098/rsos.191848)
Supplement: Code [file rsos191848supp1.zip › ubcfunction012.m]

% boundary conditions for u (stem cell)
function [u, uext] = ubcfunction012(u,v)
global nx ny dx dy p1 p3 up alpha gamma

%% real boundary conditions

% birth condition at p = 0

u(1,:) = 0;

%% stem cell-- two stem cells
for i = 1:1:ny+1
    nn = floor(alpha*i)+1;
    dd = alpha*i-nn+1;
    u(1,nn) = u(1,nn) + p1*u(end,i)*(1-dd);
    u(1,nn+1) = u(1,nn+1) +p1*u(end,i)*dd;   
end

for i = 1:1:ny+1
    nn = floor((1-alpha)*i)+1;
    dd = (1-alpha)*i-nn+1;
    u(1,nn) = u(1,nn) + p1*u(end,i)*(1-dd);
    u(1,nn+1) = u(1,nn+1) +p1*u(end,i)*dd;   
end

%% stem cell-- one stem + one TD
for i = 1:1:ny+1
    nn = floor(gamma*i)+1;
    dd = gamma*i-nn+1;
    u(1,nn) = u(1,nn) + p3*u(end,i)*(1-dd);
    u(1,nn+1) = u(1,nn+1) +p3*u(end,i)*dd;   
end

% conservative condition on d=0

u(:,1) = 0;

% the extension does not matter
m = length(u(1,:));

uext = [zeros(1,m); zeros(1,m); u;zeros(1,m); zeros(1,m)];
uext = [uext(:,1) uext(:,1) uext uext(:,1) uext(:,1)];

end
