# Supplementary material for: Modelling stem cell ageing: a multi-compartment continuum approach
Source: R Soc Open Sci. 2020 Mar 18;7(3):191848. doi: 10.1098/rsos.191848 (PMC7137970; doi:10.1098/rsos.191848)
Supplement: Code [file rsos191848supp1.zip › controldamageS.m]

function ve = controlfvelocity(Ps)
global k3t  k3s  ud0 
% control cell proliferation
ve= ud0*2./(1+exp(-k3s*Ps));

end
