# Supplementary material for: Modelling stem cell ageing: a multi-compartment continuum approach
Source: R Soc Open Sci. 2020 Mar 18;7(3):191848. doi: 10.1098/rsos.191848 (PMC7137970; doi:10.1098/rsos.191848)
Supplement: Code [file rsos191848supp1.zip › vbcfunction3.m]

% boundary conditions for v (TD cell)
function [v, vext] = vbcfunction3(u,v)
global nx ny dx dy p1 p2 p3 up vp beta gamma

%% real boundary conditions
% birth condition at p=0

v(1,:) = 0;

%% stem cell-- two TD cells
for i = 1:1:ny+1
    nn = floor(beta*i)+1;
    dd = beta*i-nn+1;
    v(1,nn) = v(1,nn) + p2*u(end,i)*(1-dd).*up(end,i)/vp;
    v(1,nn+1) = v(1,nn+1) +p2*u(end,i)*dd.*up(end,i)/vp;   
end

for i = 1:1:ny+1
    nn = floor((1-beta)*i)+1;
    dd = (1-beta)*i-nn+1;
    v(1,nn) = v(1,nn) + p2*u(end,i)*(1-dd).*up(end,i)/vp;
    v(1,nn+1) = v(1,nn+1) +p2*u(end,i)*dd.*up(end,i)/vp;   
end

%% stem cell-- one stem + one TD
for i = 1:1:ny+1
    nn = floor(gamma*i)+1;
    dd = gamma*i-nn+1;
    v(1,nn) = v(1,nn) + p3(end,i)*u(end,i)*(1-dd).*up(end,i)/vp;
    v(1,nn+1) = v(1,nn+1) +p3(end,i)*u(end,i)*dd.*up(end,i)/vp;   
end
% conservative bc at d=0

v(:,1) = 0;

% the extension does not matter

vext = [v(end-2,:); v(end-1,:); v; v(2,:); v(3,:)];
vext = [vext(:,1) vext(:,1) vext vext(:,1) vext(:,1)];

end
