# Supplementary material for: Modelling stem cell ageing: a multi-compartment continuum approach
Source: R Soc Open Sci. 2020 Mar 18;7(3):191848. doi: 10.1098/rsos.191848 (PMC7137970; doi:10.1098/rsos.191848)
Supplement: Code [file rsos191848supp1.zip › controlfvelocity.m]

function ve = controlfvelocity(P)
global k3t up0 mt
% control cell proliferation
ve= up0/(1+(k3t*P).^mt);
end
