# Supplementary material for: Modelling stem cell ageing: a multi-compartment continuum approach
Source: R Soc Open Sci. 2020 Mar 18;7(3):191848. doi: 10.1098/rsos.191848 (PMC7137970; doi:10.1098/rsos.191848)
Supplement: Code [file rsos191848supp1.zip › evolution.m]

%% two time-integrators: forwardeuler and 3rdRK
% add feedbacks on p1 p2 p3 through 'controlf' and feedbacks on up through 'controlvelocity'
% calculate spatial discretization using 'RHS' (three methods: upwind, weno3constant and weno3nonconstant)


global x y X Y dx dy nx ny p1 p2 p3 up0 ud0 up vp ud vd alpha beta gamma k1t k1s k2t k2s k3t k3s d01 d02 d03 mt ms

for itr = 1:Nt
    
    %% add population control using TD cell population
    Spopulation = sum(sum(u(1:end-1,1:end-1)))*dx*dy;
    TDpopulation = sum(sum(v(1:end-1,1:end-1)))*dx*dy;
    
    % feedback control on p1 2 p3 and Vp
    % 0-no feedback; 1-feedback from TD cells
    % 2-feedback from TD and Stem; 3-feedback from TD,Stem cells and damage
    
    if cl ==0
        p1 = d01;
        p2 = d02;
        p3 = d03;
        
        up = up0;
        ud = ud0;
        
    elseif cl == 1
        [p1, p2, p3] = controlf(TDpopulation);
        up = controlfvelocity(TDpopulation);
        ud = ud0;
        
    elseif cl == 2
        [p1, p2, p3] = controlfTS(TDpopulation,Spopulation);
        up = controlfvelocityTS(TDpopulation,Spopulation);
        ud = ud0;
    elseif cl == 3
        [p1, p2, p3] = controlfTSD(TDpopulation,Spopulation);
        [up, upext] = controlfvelocityTSD(TDpopulation,Spopulation);
        ud = ud0;
        % ud = controldamageS(Ps);    % accelerate damage accumulation
    end
    %% time integrator
    if strcmp(timeintegrator,'forwardeuler')  % forward Euler
        
        % impose bc and do extension
        % call different functions for different feedbacks
        
        if cl <3
            [u, uext] = ubcfunction012(u,v);
            [v, vext] = vbcfunction012(u,v);
            upext = up;
        else
            [u, uext] = ubcfunction3(u,v);
            [v, vext] = vbcfunction3(u,v);
        end
        
        % calculate flux function
        [fxu, fyu] = flux(uext,up,ud);
        [fxv, fyv] = flux(vext,vp,vd);
        
        % time integrator
        u = u + dt*RHS(fxu,fyu,nrflux);
        v = v + dt*RHS(fxv,fyv,nrflux);
        
    elseif strcmp(timeintegrator,'3rdRK')    % 3rd-RK time integrator
        
        % stage 1
        
        utmp = u;
        vtmp = v;
        
        % impose bc
        % call different functions for different feedbacks
        
        if cl <3
            [u, uext] = ubcfunction012(u,v);
            [v, vext] = vbcfunction012(u,v);
            upext = up;
        else
            [u, uext] = ubcfunction3(u,v);
            [v, vext] = vbcfunction3(u,v);
        end
        
        % calculate flux function
        
        [fxu, fyu] = flux(uext,upext,ud);
        [fxv, fyv] = flux(vext,vp,vd);
        
        u = u + dt*RHS(fxu,fyu,nrflux);
        v = v + dt*RHS(fxv,fyv,nrflux);
        
        % stage 2
        
        % impose bc
        % call different functions for different feedbacks
        
        if cl < 3
            [u, uext] = ubcfunction012(u,v);
            [v, vext] = vbcfunction012(u,v);
            upext = up;
        else
            [u, uext] = ubcfunction3(u,v);
            [v, vext] = vbcfunction3(u,v);
        end
        
        % calculate flux function
        
        [fxu, fyu] = flux(uext,upext,ud);
        [fxv, fyv] = flux(vext,vp,vd);
        
        
        
        u = 3/4*utmp + 1/4*u + 1/4*dt*RHS(fxu,fyu,nrflux);
        v = 3/4*vtmp  +1/4*v + 1/4*dt*RHS(fxv,fyv,nrflux);
        
        
        % stage 3
        
        % impose bc
        % call different functions for different feedbacks
        
        if cl < 3
            [u, uext] = ubcfunction012(u,v);
            [v, vext] = vbcfunction012(u,v);
            upext = up;
        else
            [u, uext] = ubcfunction3(u,v);
            [v, vext] = vbcfunction3(u,v);
        end
        
        % calculate flux function
        [fxu, fyu] = flux(uext,upext,ud);
        [fxv, fyv] = flux(vext,vp,vd);
        
        u = 1/3*utmp + 2/3*u + 2/3*dt*RHS(fxu,fyu,nrflux);
        v = 1/3*vtmp + 2/3*v + 2/3*dt*RHS(fxv,fyv,nrflux);
    end
    
    time = time+dt;
    
    
    if mod(itr,showi)==0
        if plott  == 1
            subplot(1,2,1)
            surf(X,Y,u)
            view(2)
            %axis([0 1 0 1 0 max(max(u))+1])
            xlabel('cell cycle p','FontSize',20);
            ylabel('damage level d','FontSize',20);
            title('Stem Cell','FontSize',20);
            
            %                     subplot(1,2,2)
            %                     plot(y,u(end,:)/Spopulation, 'LineWidth',3)
            %                     hold on
            %                     plot(y,u(1,:)/Spopulation , 'LineWidth',3)
            %                     axis([0,1,0,1])
            %                     xlabel('damage level at p*','FontSize',20);
            %                     ylabel('S(t,p*,d)','FontSize',20);
            %                     hold off
            subplot(1,2,2)
            surf(X,Y,v)
            
            %axis([0 0.2 0 1 0 max(max(v))+1])
            view(2)
            xlabel('cell cycle p','FontSize',20);
            ylabel('damage level d','FontSize',20);
            
            title(['time=', num2str(time)],'FontSize',20)
            pause(0.001)
        end
        %%%%%%%%%%%%%%%%%%%%%%%%%%%5
        
        totalP = sum(sum(u(1:end-1,1:end-1)))*dx*dy;
        totalPTD = sum(sum(v(1:end-1,1:end-1)))*dx*dy;
        
        StemP = [StemP, totalP];
        TDP = [TDP, totalPTD];
        T = [T, time];
        
        fr = 1+p1-p2;
        
        %display([time, totalP, totalPTD]);
        %display([p1 p2 p3 up])
        %display([max(up(end,:)),min(up(end,:)),max(p1(end,:)),min(p1(end,:))])
        %         display([p1 p2 p3]);
        
    end
end
